# Supplementary material for: First record of the genus Gratia Thomas (Ephemeroptera, Baetidae) from China with the description of a new species
Source: Zookeys. 2015 Jan 28;(478):129–37. doi: 10.3897/zookeys.478.8995 (PMC4319053; doi:10.3897/zookeys.478.8995)
Supplement: XML Treatment for Gratia baibungensis [file zookeys.478.8995-treatment1.xml]

<!DOCTYPE tp:taxon-treatment
  PUBLIC "-//TaxonX//DTD Taxonomic Treatment Publishing DTD v0 20100105//EN" "tax-treatment-NSO.dtd">
<tp:taxon-treatment xmlns:tp="http://www.plazi.org/taxpub"><tp:treatment-meta><kwd-group><label>Taxon classification</label><kwd><named-content content-type="kingdom">Animalia</named-content></kwd><kwd><named-content content-type="order">Ephemeroptera</named-content></kwd><kwd><named-content content-type="family">Baetidae</named-content></kwd></kwd-group><mixed-citation publication-type="journal"><person-group><name><surname>Shi</surname><given-names>Weifang</given-names></name><name><surname>Tong</surname><given-names>Xiaoli</given-names></name></person-group><article-title>First record of the genus <italic><tp:taxon-name><tp:taxon-name-part taxon-name-part-type="genus">Gratia</tp:taxon-name-part></tp:taxon-name></italic> Thomas (<tp:taxon-name><tp:taxon-name-part taxon-name-part-type="order">Ephemeroptera</tp:taxon-name-part></tp:taxon-name>, <tp:taxon-name><tp:taxon-name-part taxon-name-part-type="family">Baetidae</tp:taxon-name-part></tp:taxon-name>) from China with the description of a new species</article-title><source>Zookeys</source><day>28</day><month>1</month><year>2015</year><volume>2015</volume><issue>478</issue><fpage>129</fpage><lpage>137</lpage><pub-id pub-id-type="doi">10.3897/zookeys.478.8995</pub-id></mixed-citation></tp:treatment-meta><tp:nomenclature><tp:taxon-name>
                            <tp:taxon-name-part taxon-name-part-type="genus">Gratia</tp:taxon-name-part>
                            <tp:taxon-name-part taxon-name-part-type="species">baibungensis</tp:taxon-name-part>
                            <object-id xmlns:xlink="http://www.w3.org/1999/xlink" content-type="zoobank" xlink:type="simple">http://zoobank.org/B4B9E4BB-FD13-47BB-8315-D96F4196B0EA</object-id>
                        </tp:taxon-name><tp:taxon-status xmlns:xlink="http://www.w3.org/1999/xlink" xlink:type="simple">sp. n.</tp:taxon-status></tp:nomenclature><tp:treatment-sec sec-type="Material examined"><title>Material examined.</title><p><bold>Holotype.</bold> 1 mature nymph in ethanol, China, Tibet, Medog County, Baibung Town (<named-content xmlns:xlink="http://www.w3.org/1999/xlink" content-type="dwc:verbatimCoordinates" xlink:type="simple">29°14.65'N, 95°10.59'E</named-content>, alt. 860m), 29.ix.2010, coll. Xianfu Li.</p></tp:treatment-sec><tp:treatment-sec sec-type="Paratypes"><title>Paratypes.</title><p>2 nymphs on slides and 2 nymphs in ethanol, same data as holotype.</p></tp:treatment-sec><tp:treatment-sec sec-type="Other material examined"><title>Other material examined.</title><p><italic><tp:taxon-name><tp:taxon-name-part taxon-name-part-type="genus">Gratia</tp:taxon-name-part> <tp:taxon-name-part taxon-name-part-type="species">sororculaenadinae</tp:taxon-name-part></tp:taxon-name></italic> Thomas: 3 mature nymphs, Thailand, Chiang Mai, Mae Hlang Stream, 16.i.2007; <italic><tp:taxon-name><tp:taxon-name-part taxon-name-part-type="genus">Gratia</tp:taxon-name-part> <tp:taxon-name-part taxon-name-part-type="species">narumonae</tp:taxon-name-part></tp:taxon-name></italic> Boonsoong &amp; Thomas: 3 mature nymphs, Thailand, Loei Province, Tarn Sawan waterfall, 12.ii.1999.</p></tp:treatment-sec><tp:treatment-sec sec-type="Description"><title>Description.</title><p><bold>Mature nymph</bold> (Fig. <xref ref-type="fig" rid="F2">2a</xref>). Body length 4–4.5 mm, cerci slightly longer than body length, terminal filament only one segment.</p><p><bold><italic>Head</italic>.</bold> Capsule yellowish-brown with transverse irregular markings on vertex and frons. Antennae approximately 1.5 times the width of head; dorsal surface of scape and pedicel scatter with fine setae, and with 3–4 and 2–3 scale-like setae respectively (Fig. <xref ref-type="fig" rid="F1">1a</xref>). Labrum (Fig. <xref ref-type="fig" rid="F1">1b</xref>) rectangular, approximately 2.0 times wider than long; anteromedial notch deep with a small rounded lobe at the base, and each side with one medial long seta and a row of 7–8 robust, simple and glabrate submarginal setae sublaterally, fine and simple setae scattered posteriorly; ventrally bordered with feathered setae along the anterior margin and a distomedial arc of very fine setae. Left mandible (Fig. <xref ref-type="fig" rid="F1">1d</xref>): incisors fused with 7 denticles, prostheca robust with 5 blunt and 3–4 acute denticles apically. Right mandible (Fig. <xref ref-type="fig" rid="F1">1e</xref>): incisors fused with 6 or 7 denticles, inner incisor margin smooth without fine setae, prostheca with denticles apically and distinctly slender than the one on the left mandible, edge between prostheca and molar smooth with no serration, molar plated-like. Hypopharynx with lingua rounded and superlinguae broadly truncate, covered with abundant fine setae (Fig. <xref ref-type="fig" rid="F1">1c</xref>). Maxillae (Fig. <xref ref-type="fig" rid="F1">1f</xref>) with one canina and three dentisetae on crown of galealacinia, a row of 4 long basal setae and one short bristle-like hump seta on basis of galealacinia; maxillary palpus 2-segmented and subequal in length, terminal segment with a small tip at apex and slender than basal segment. Labium (Fig. <xref ref-type="fig" rid="F1">1g</xref>): glossae slightly shorter than paraglossae, with a row of 9 stout setae along the inner margin dorsally and 2 long robust blunt setae at the apex; paraglossae approximately 2.0 times wider than glossae, with two rows of setae ventrally and 2 stout acute setae along the inner margin dorsally; labial palpus 3-segmented, terminal segment conical with a distinctive tip at apex (Fig. <xref ref-type="fig" rid="F1">1h</xref>); the 2<sup>nd</sup> segment with an inner-apical lobe and an oblique row of 2–3 setae dorsally, the articulation between the 2<sup>nd</sup> and terminal segments obscure; dorsal surface with numerous pores on the 1<sup>st</sup> segment.</p><fig id="F1" position="float" orientation="portrait"><label>Figure 1.</label><caption><p><italic><tp:taxon-name><tp:taxon-name-part taxon-name-part-type="genus">Gratia</tp:taxon-name-part> <tp:taxon-name-part taxon-name-part-type="species">baibungensis</tp:taxon-name-part></tp:taxon-name></italic> sp. n. <bold>a</bold> antennal scape and pedicel <bold>b</bold> dorsal view of labrum <bold>c</bold> hypopharynx <bold>d</bold> left mandible <bold>e</bold> right mandible <bold>f</bold> left maxilla <bold>g</bold> labium <bold>h</bold> ventral view of labial palpus <bold>i</bold> foreleg <bold>j</bold> hindwing pad <bold>k</bold> hind claw <bold>l</bold> ciliate bristles on dorsal margin of femur.</p></caption><graphic xmlns:xlink="http://www.w3.org/1999/xlink" xlink:href="zookeys-478-129-g001.jpg" position="float" orientation="portrait" xlink:type="simple" id="oo_37702.jpg"/></fig><!--PageBreak--><p><bold><italic>Thorax</italic>.</bold> Coloration pale brown with indistinct darker patterns. Surface of pronotum with four blunt tubercles. Metanotum with a finger-like protuberance medially (Fig. <xref ref-type="fig" rid="F1">1j</xref>). Hind wing pads reduced, approximately 2 times longer than wide (Fig. <xref ref-type="fig" rid="F1">1j</xref>). Legs (Fig. <xref ref-type="fig" rid="F1">1i</xref>) yellow brown with darker markings. Femora of all legs with a regular row of multilaterally ciliate bristles along dorsal margin, approximately 1/2 as long as femur width (Fig. <xref ref-type="fig" rid="F1">1l</xref>); stout short submarginal scale-like setae present; villopore present. Tibiae subequal to femur in length; irregular rows of simple fine setae present on the dorsal margin, with length subequal to the width of tibia, submarginal stout setae present. Tarsi half the length of tibia, with irregular row of sparse fine simple setae on dorsal margin and 5–6 robust point setae on ventral margin increasing in length towards the apex, tarsus of all leg without long ventral subapical bristle. Claw with one row of 8–9 denticles and a pair of bowed subapical bristles (Fig. <xref ref-type="fig" rid="F1">1k</xref>). All legs lack coxal gills.</p><!--PageBreak--><!--PageBreak--><p><bold><italic>Abdomen</italic>.</bold> Generally yellowish-brown. Mediodorsal posterior margin of terga I–IX each with a finger-like protuberance, successively decreasing in length backwardly (Figs <xref ref-type="fig" rid="F2">2a, d</xref>): length of protuberance subequal to the tergum length on segments I–IV, and approximately one third of tergum length on segment IX; surface of protuberance scattered with scale-like setae (Fig. <xref ref-type="fig" rid="F2">2b</xref>). Terga surface with scattered scale-like and fine setae, posterior margin with blunt denticles. Surface of sterna scattered with round scale-like setae and each sternum with a pair of friction pads on anterolateral area; posterior margin on sterna VI–IX each with a row of continuous long spatulate setae which length approximately 3–4 times the width in female nymphs (Fig. <xref ref-type="fig" rid="F2">2h</xref>) and 2–3 times the width in male nymphs. Paraproct (Fig. <xref ref-type="fig" rid="F2">2c</xref>) with numerous pores and fine bristles on the surface and 9–14 scale-like setae along the inner margin. Gills on segments I–VII, oval and untracheated, surface scattered with numerous pores, margin smooth with blunt and fine simple setae. Median caudal filament reduced to one segment (Fig. <xref ref-type="fig" rid="F2">2g</xref>), each segment of cerci on inner margin with 1–4 (increasing in number towards terminal) swimming bristles (Fig. <xref ref-type="fig" rid="F2">2e</xref>).</p><fig id="F2" position="float" orientation="portrait"><label>Figure 2.</label><caption><p><italic><tp:taxon-name><tp:taxon-name-part taxon-name-part-type="genus">Gratia</tp:taxon-name-part> <tp:taxon-name-part taxon-name-part-type="species">baibungensis</tp:taxon-name-part></tp:taxon-name></italic> sp. n. (<bold>a–e, g, h</bold>), <italic><tp:taxon-name><tp:taxon-name-part taxon-name-part-type="genus">Gratia</tp:taxon-name-part> <tp:taxon-name-part taxon-name-part-type="species">narumonae</tp:taxon-name-part></tp:taxon-name></italic> (<bold>f</bold>) and <italic><tp:taxon-name><tp:taxon-name-part taxon-name-part-type="genus">Gratia</tp:taxon-name-part> <tp:taxon-name-part taxon-name-part-type="species">sororculaenadinae</tp:taxon-name-part></tp:taxon-name></italic> (<bold>i</bold>). <bold>a</bold> habitus of lateral view <bold>b</bold> protrusion on abdominal terga VI–VII <bold>c</bold> paraproct <bold>d</bold> abdominal terga I–X <bold>e</bold> inner marginal bristles on cerci <bold>f</bold> inner marginal bristles on cerci <bold>g</bold> terminal filament <bold>h</bold> posterior margin of abdominal sterna VIII <bold>i</bold> sterna VII–VIII.</p></caption><graphic xmlns:xlink="http://www.w3.org/1999/xlink" xlink:href="zookeys-478-129-g002.jpg" position="float" orientation="portrait" xlink:type="simple" id="oo_37703.jpg"/></fig></tp:treatment-sec><tp:treatment-sec sec-type="Adult"><title>Adult.</title><p>Unknown.</p></tp:treatment-sec><tp:treatment-sec sec-type="Etymology"><title>Etymology.</title><p>This new species is named after Baibung, the small town near the type locality.</p></tp:treatment-sec><tp:treatment-sec sec-type="Distribution"><title>Distribution.</title><p>China (southeastern Tibet).</p></tp:treatment-sec><tp:treatment-sec sec-type="Remarks"><title>Remarks.</title><p>Comparison with Thai specimens of two <italic><tp:taxon-name><tp:taxon-name-part taxon-name-part-type="genus">Gratia</tp:taxon-name-part></tp:taxon-name></italic> species (Table <xref ref-type="table" rid="T1">1</xref>) shows that this new species can be readily distinguished from other members of the genus by the absence of a protuberance on tergum X. In appearance, the new species is most similar to <italic><tp:taxon-name><tp:taxon-name-part taxon-name-part-type="genus">Gratia</tp:taxon-name-part> <tp:taxon-name-part taxon-name-part-type="species">narumonae</tp:taxon-name-part></tp:taxon-name></italic> Boonsoong &amp; Thomas, but it can be readily distinguished from the latter by the following characters:</p><list list-type="order"><list-item><p>all dorsal submarginal setae on labrum are glabrate and simple (vs. all but two innermost setae are branched and fimbriate in <italic><tp:taxon-name><tp:taxon-name-part taxon-name-part-type="genus">Gratia</tp:taxon-name-part> <tp:taxon-name-part taxon-name-part-type="species">narumonae</tp:taxon-name-part></tp:taxon-name></italic>);</p></list-item><!--PageBreak--><list-item><p>posterior margin on sterna VI–IX each with a row of continuous long spatulate setae approximately 2–4 times longer than wide (Fig. <xref ref-type="fig" rid="F2">2h</xref>), but only 1.5–2 times in <italic><tp:taxon-name><tp:taxon-name-part taxon-name-part-type="genus">Gratia</tp:taxon-name-part> <tp:taxon-name-part taxon-name-part-type="species">narumonae</tp:taxon-name-part></tp:taxon-name></italic> (cf. Fig. <xref ref-type="fig" rid="F2">2i</xref>);</p></list-item><list-item><p>gill margin with blunt setae, absent in <italic><tp:taxon-name><tp:taxon-name-part taxon-name-part-type="genus">Gratia</tp:taxon-name-part> <tp:taxon-name-part taxon-name-part-type="species">narumonae</tp:taxon-name-part></tp:taxon-name></italic>.</p></list-item></list><table-wrap id="T1" position="float" orientation="portrait"><label>Table 1.</label><caption><p>Comparison of morphological characters of the three <italic><tp:taxon-name><tp:taxon-name-part taxon-name-part-type="genus">Gratia</tp:taxon-name-part></tp:taxon-name></italic> species.</p></caption><table rules="all"><tbody><tr><th rowspan="1" colspan="1">Character</th><th rowspan="1" colspan="1"><italic><tp:taxon-name><tp:taxon-name-part taxon-name-part-type="genus">Gratia</tp:taxon-name-part> <tp:taxon-name-part taxon-name-part-type="species">baibungensis</tp:taxon-name-part></tp:taxon-name></italic> sp. n.</th><th rowspan="1" colspan="1"><italic><tp:taxon-name><tp:taxon-name-part taxon-name-part-type="genus">Gratia</tp:taxon-name-part> <tp:taxon-name-part taxon-name-part-type="species">narumonae</tp:taxon-name-part></tp:taxon-name></italic></th><th rowspan="1" colspan="1"><italic><tp:taxon-name><tp:taxon-name-part taxon-name-part-type="genus">Gratia</tp:taxon-name-part> <tp:taxon-name-part taxon-name-part-type="species">sororculaenadinae</tp:taxon-name-part></tp:taxon-name></italic></th></tr><tr><td rowspan="1" colspan="1">Body length</td><td rowspan="1" colspan="1">4–4.5 mm</td><td rowspan="1" colspan="1">6.4 mm</td><td rowspan="1" colspan="1">4.7–5.8 mm</td></tr><tr><td rowspan="1" colspan="1">Number of scale-like setae on scape and pedicel</td><td rowspan="1" colspan="1">5–7</td><td rowspan="1" colspan="1">7–9</td><td rowspan="1" colspan="1">Approx. 30</td></tr><tr><td rowspan="1" colspan="1">Number of submarginal setae on labrum</td><td rowspan="1" colspan="1">1+(7–8)</td><td rowspan="1" colspan="1">1+(10–12)</td><td rowspan="1" colspan="1">1+(15–16)</td></tr><tr><td rowspan="1" colspan="1">Shape of submarginal setae on labrum</td><td rowspan="1" colspan="1">Simple and glabrate</td><td rowspan="1" colspan="1">Branched</td><td rowspan="1" colspan="1">Feathered</td></tr><tr><td rowspan="1" colspan="1">Width/length ratio of labrum</td><td rowspan="1" colspan="1">1.96</td><td rowspan="1" colspan="1">1.92</td><td rowspan="1" colspan="1">1.93</td></tr><tr><td rowspan="1" colspan="1">Inner-apical lobe on 2<sup>nd</sup> segment of labial palp</td><td rowspan="1" colspan="2">Present</td><td rowspan="1" colspan="1">Absent</td></tr><tr><td rowspan="1" colspan="1">Number of denticles on claw</td><td rowspan="1" colspan="1">8–9</td><td rowspan="1" colspan="1">8–10</td><td rowspan="1" colspan="1">7–9</td></tr><tr><td rowspan="1" colspan="1">Finger-like protuberance on terga</td><td rowspan="1" colspan="1">I–IX</td><td rowspan="1" colspan="2">I–X</td></tr><tr><td rowspan="1" colspan="1">Ratio of scale-like setae length/width on posterior sterna VI–IX.</td><td rowspan="1" colspan="1">2.0–4.0</td><td rowspan="1" colspan="2">1.0–2.0</td></tr><tr><td rowspan="1" colspan="1">Number of scale-like setae on the inner margin of paraproct</td><td rowspan="1" colspan="1">9–14</td><td rowspan="1" colspan="1">11–16</td><td rowspan="1" colspan="1">20–25</td></tr><tr><td rowspan="1" colspan="1">Bristles on inner margin of cerci</td><td rowspan="1" colspan="3">Each segment with 1–4 bristles (increasing in number towards terminal)<xref ref-type="table-fn" rid="TN1">*</xref></td></tr></tbody></table><table-wrap-foot><fn id="TN1"><label>*</label><p><xref ref-type="bibr" rid="B2">Boonsoong et al (2004)</xref> stated that cerci are devoid of bristles in both <italic><tp:taxon-name><tp:taxon-name-part taxon-name-part-type="genus">Gratia</tp:taxon-name-part></tp:taxon-name></italic> species, but according to our examination of the specimens of the two Thai <italic><tp:taxon-name><tp:taxon-name-part taxon-name-part-type="genus">Gratia</tp:taxon-name-part></tp:taxon-name></italic> species provided by Dr Boonsoong, bristles on cerci could be observed under the microscope (Fig. <xref ref-type="fig" rid="F2">2f</xref>).</p></fn></table-wrap-foot></table-wrap></tp:treatment-sec><tp:treatment-sec sec-type="Habitat"><title>Habitat.</title><p>Nymphs of <italic><tp:taxon-name><tp:taxon-name-part taxon-name-part-type="genus">Gratia</tp:taxon-name-part> <tp:taxon-name-part taxon-name-part-type="species">baibungensis</tp:taxon-name-part></tp:taxon-name></italic> sp. n. inhabit the riffles area with cobble and gravel substrates in a 2nd-order shallow subtropical stream (approximately 1 m wide). However, both Thai species are found clinging to rock surfaces of tropical cascades: <italic><tp:taxon-name><tp:taxon-name-part taxon-name-part-type="genus">Gratia</tp:taxon-name-part> <tp:taxon-name-part taxon-name-part-type="species">sororculaenadinae</tp:taxon-name-part></tp:taxon-name></italic> lives in limimadicolous zones and <italic><tp:taxon-name><tp:taxon-name-part taxon-name-part-type="genus">Gratia</tp:taxon-name-part> <tp:taxon-name-part taxon-name-part-type="species">narumonae</tp:taxon-name-part></tp:taxon-name></italic> is more abundant in petrimadicolous zones.</p></tp:treatment-sec><ref-list><ref id="B2"><mixed-citation xmlns:xlink="http://www.w3.org/1999/xlink" xlink:type="simple"><person-group><name name-style="western"><surname>Boonsoong</surname><given-names>B</given-names></name><name name-style="western"><surname>Thomas</surname><given-names>A</given-names></name><name name-style="western"><surname>Sangpradub</surname><given-names>N</given-names></name></person-group> (<year>2004</year>) <article-title><italic><tp:taxon-name><tp:taxon-name-part taxon-name-part-type="genus">Gratia</tp:taxon-name-part> <tp:taxon-name-part taxon-name-part-type="species">narumonae</tp:taxon-name-part></tp:taxon-name></italic> sp. n., a new mayfly from Thailand [<tp:taxon-name><tp:taxon-name-part taxon-name-part-type="order">Ephemeroptera</tp:taxon-name-part></tp:taxon-name>, <tp:taxon-name><tp:taxon-name-part taxon-name-part-type="family">Baetidae</tp:taxon-name-part></tp:taxon-name>].</article-title><source>Ephemera</source><volume>4</volume>(<issue>1</issue>): <fpage>1</fpage>–<lpage>9</lpage>. doi: <ext-link ext-link-type="doi" xlink:href="10.1051/limn/2012012" xlink:type="simple">10.1051/limn/2012012</ext-link></mixed-citation></ref></ref-list></tp:taxon-treatment>
